# Supplementary material for: Hemimethylation of CpG dyads is characteristic of secondary DMRs associated with imprinted loci and correlates with 5-hydroxymethylcytosine at paternally methylated sequences
Source: Epigenetics Chromatin. 2019 Oct 17;12:64. doi: 10.1186/s13072-019-0309-2 (PMC6796366; doi:10.1186/s13072-019-0309-2)
Supplement: Supplementary file 2 — Additional file 2. Hemimethylation data from each locus across development. Individual pages contain data for number of hemimethylated sites at the H19-ppDMR, Cdkn1c DMR, Ndn DMR, Peg12 DMR, H19 ICR and Snrpn DMR. Hemimethylation frequencies were determined from raw data illustrated in Figs. 2, 3, 4 and Additional file 7: Figure S1; Additional file 8: Figure S2; Additional file 9: Figure S3; Additional file 10: Figure S4. Frequencies were calculated for maternal and paternal alleles at each developmental stage and combined to obtain total hemimethylation values. [file 13072_2019_309_MOESM2_ESM.xlsx]

## Sheet: H19-ppDMR
H19-ppDMR
developmental stage	allelea	# hemimethylated CpG dyads/total CpG dyads with methylation	% hemimethylation
7.5 dpc	P	21/109	0.193
	M	30/47	0.638
14.5 dpc	P	50/173	0.289
	M	14/30	0.467
5 dpp liver	P	16/102	0.157
	M	39/78	0.5
adult liver	P	28/105	0.267
	M	33/80	0.4125
all stages	P	115/489	0.235
	M	116/235	0.434
	total	231/724	0.319
a: P = paternal allele, M = maternal allele

## Sheet: Cdkn1c DMR
Cdkn1c DMR
developmental stage	allelea	# hemimethylated CpG dyads/total CpG dyads with methylation	% hemimethylation
7.5 dpc	P	55/119	0.462
	M	6/6	1
14.5 dpc	P	76/206	0.369
	M	10/10	1
5 dpp liver	P	111/209	0.531
	M	44/51	0.863
adult liver	P	25/71	0.352
	M	36/77	0.4675
all stages	P	267/605	0.441
	M	96/144	0.667
	total	363/749	0.485
a: P = paternal allele, M = maternal allele

## Sheet: Ndn DMR
Ndn DMR
developmental stage	allelea	# hemimethylated CpG dyads/total CpG dyads with methylation	% hemimethylation
7.5 dpc	P	7/7	1
	M	10/31	0.323
14.5 dpc	P	12/12	1
	M	51/113	0.451
5 dpp liver	P	4/5	0.8
	M	8/53	0.151
5 dpp brain	P	4/4	1
	M	18/46	0.391
adult brain	P	14/15	0.933
	M	14/78	0.18
all stages	P	41/43	0.954
	M	101/321	0.315
	total	142/364	0.39
a: P = paternal allele, M = maternal allele

## Sheet: Peg12 DMR
Peg12 DMR
developmental stage	allelea	# hemimethylated CpG dyads/total CpG dyads with methylation	% hemimethylation
7.5 dpc	P	10/26	0.385
	M	29/86	0.337
14.5 dpc	P	16/16	1
	M	37/82	0.451
5 dpp liver	P	16/27	0.593
	M	42/178	0.236
adult liver	P	23/25	0.92
	M	40/162	0.247
all stages	P	65/94	0.692
	M	148/508	0.291
	total	213/602	0.354
a: P = paternal allele, M = maternal allele

## Sheet: H19 ICR
H19 ICR
developmental stage	allelea	# hemimethylated CpG dyads/total CpG dyads with methylation	% hemimethylation
7.5 dpc	P	10/117	0.085
	M	1/3	0.333
14.5 dpc	P	20/147	0.136
	M	2/3	0.667
5 dpp liver	P	9/80	0.113
	M	6/9	0.667
adult liver	P	4/108	0.037
	M	4/4	1
all stages	P	43/452	0.095
	M	13/19	0.684
	total	56/471	0.119
a: P = paternal allele, M = maternal allele

## Sheet: Snrpn DMR
Snrpn DMR
developmental stage	allelea	# hemimethylated CpG dyads/total CpG dyads with methylation	% hemimethylation
7.5 dpc	P	5/5	1
	M	2/117	0.017
14.5 dpc	P	1/1	0.008
	M	22/338	0.065
5 dpp liver	P	3/3	0.034
	M	25/131	0.191
adult liver	P	5/6	0.833
	M	11/192	0.05729
all stages	P	14/15	0.9333
	M	60/778	0.07712
	total	74/793	0.09331
a: P = paternal allele, M = maternal allele
